# Supplementary material for: Characterization of the Volatile Compounds of Onion with Different Fresh-Cut Styles and Storage Temperatures
Source: Foods. 2022 Nov 27;11(23):3829. doi: 10.3390/foods11233829 (PMC9736120; doi:10.3390/foods11233829)
Supplement: Supplementary file 1 [file foods-11-03829-s001.zip]

Archive with 1 entries (1 files):
- foods-1941952-supplementary.pdf
